# Supplementary material for: Vitamin C deficiency can lead to pulmonary hypertension: a systematic review of case reports
Source: BMC Pulm Med. 2024 Mar 19;24:140. doi: 10.1186/s12890-024-02941-x (PMC10949735; doi:10.1186/s12890-024-02941-x)
Supplement: Supplementary file 2 — Supplementary Material 2. [file 12890_2024_2941_MOESM2_ESM.xlsx]

## Sheet: PH_Cases
			Basic data										Vitamin C and other vitamins																		Diagnosis
Ref	Report		Year		Country		Age		Sex	Autism	Psychiatry		Explicitly Poor diet	Vitamin C plasma	Limit	unit	Vitamin C in μM	Thiamine	B1 level		B1 ref range	B1 Supplement		Vit C Dose	No other vitamins		Vit C po / iv			Report	ECHO	PAH	ECHO not PAH	Catheterization	CT	VP scan	CT or VP	Pulmonary emboli	Not PAH	Lower Doppler	PFT	DLCO	Others	ECG	RBBB	Right axis	T changes	P2 mentioned	Pericardial effusion
																								g/day	VitC alone=1		at start	not clear										excluded	PE excl	normal
76	Abbas		2016		USA		50		F		Anxiety		Poor	1		mg/L	5.68182	Normal	NA						1			x		Abbas	Y		Y
77	Abe		2021		USA		7		M	ASD			Poor	Undetectable				Normal	NA					0.15	1		iv			Abe	Y		Y		Y		1	x	x					RBBB, T	x		T
78	Azar		2019		USA		73		F				Poor	Undetectable																Azar	Y	Yes		Y							no signif	decline		RBBB, Raxis, ST, T	x	x	T	P2
79	Azar2		2023		USA		35		F		Anxiety,Depression		Poor	Undetectable											1			x		Azar2	Y	Yes		Y	Y	Y	2	x	x		no signif	decline		Raxis		x		P2	Y
80	Benhamed		2019		France		40		M				Poor	Undetectable			5								1			x		Benhamed	Y		Y					x	x
81	Conte/Weber		2021		USA		48		F		Anxiety		Poor	Undetectable				Normal	142	nM	66-200				1		po			Conte/Weber	Y		Y	Y	Y		1	x	x				Coronary angiography
82	Dean/Kim		2018		USA		6		M				Poor					Normal	20	nM	8-30			0.3	0		iv			Dean/Kim	Y	Yes		Y	Y		1	x	x
83	Duvall		2013		USA		9		M	ASD			Poor	Undetectable				Low	55	nM	70-180	Yes			0		iv			Duvall	Y		Y		Y		1	x	x	x				RBBB, ST, T	x		T
84	Ferreira/Cavalcante		2020		Brazil		51		M		Paranoid		Poor	0.5		mg/L	2.84091							1	1		iv			Ferreira/Cavalcante	Y		Y		Y	Y	2	x	x	x				STelev, Tinv			T
85	Frank		2019		USA		17		M				Poor	Undetectable											0		po			Frank	Y		Y		Y		1	x	x
86	Gayen		2020		USA		60		M				Poor	Undetectable										2	0		po			Gayen	Y	Yes		Y														P2
87	Ghulam		2018		Italy		66		M				Poor	Undetectable										1	1		po			Ghulam	Y		Y		Y	Y	2	x	x	x		decline	Cardiac MRI	STdep, Tinv			T
88	Gilmore/Al-Qadi		2021		USA		22		M	ASD			?	Undetectable										1	1		po			Gilmore/Al-Qadi	Y		Y		Y	Y	2	x	x
89	Ichiyanagi		2019		Japan		3		M	ASD			Poor	Undetectable				Normal	20		21-82	Yes		0.5	0		iv			Ichiyanagi	Y	Yes		Y
90	Kupari		2012		Finland		40		F				Poor	Undetectable										1	0		po			Kupari	Y	Yes		Y	Y	Y	2	x						Tflat			T		Y
91	Kurnick		2023		USA		25		F				Poor	Undetectable	1	mg/L	5.68182	Normal						2	1		iv			Kurnick	Y	Yes		Y	Y			x						Raxis		x
92	Mehta		1996		USA		40		F		Anorexia		Poor	2		mg/L	11.3636	Normal	178	nM	88-192				1			x		Mehta	Y		Y	Y	Y		1				VC 70%	0.53
93	Mertens-case3		2011		USA		74		F		Food delusions		Poor	Undetectable	1.2	mg/L	6.81818	“slightly low”	NA					1	1		po			Mertens-case3				Y	Y		1				FVC65%,FEV63%	0.46
94	Nagamatsu/McEvoy		2009		USA		73		F				Poor	Undetectable	1.2	mg/L	6.81818	Low	23	nM	87-280				1		po			Nagamatsu/McEvoy	Y		Y	Y	Y	Y	2	x	x		FVC65%,FEV163%	0.46		T changes			T	P2
95	Nariai		2022		Japan		2		F				Poor	Undetectable	0.2	mg/L	1.13636	Low	13	ng/mL	24-66	Yes		0.84	0		iv			Nariai	Y		Y		Y		1	x	x
96	Penn/Marston		2019		USA		48		F				Poor	Undetectable	0.1	mg/L	0.568182								0		po			Penn/Marston	Y	Yes		Y	Y		1	x						T inv		x	T	P2
97	Petersen		2019		USA		5		M	ASD			Poor	Undetectable											1		iv			Petersen	Y		Y		Y		1	x	x	x
98	Quinn/Moore/Frank		2022		USA		6		M	ASD			Poor	Undetectable	0.1	mg/L	0.568182	Low	55	nM	70-180	Yes		0.2	0		iv			Quinn/Moore/Frank	Y		Y		Y		1	x
99	Ratanachu a		2003		Thailand		1.75		M				Poor									Yes		0.15-0.3	0			x		Ratanachu a	Y		Y																Y
99	Ratanachu b		2003		Thailand		2.83333		M				Poor									Yes		0.15-0.3	0			x		Ratanachu b	Y		Y
100	Sakamornchai a		2022		Thailand		6		M	ASD			Poor											0.3	0		po			Sakamornchai a	Y		Y					x	x
100	Sakamornchai b		2022		Thailand		5		M	ASD			Poor					Normal	49.2		28-85	Yes		0.3	0		po			Sakamornchai b	Y		Y											R-axis, low QRS		x
101	Shah		2021		USA		35		F		Anxiety,Depression		Poor	Undetectable				Low	<7		8-30			1	1			x		Shah	Y		Y			Y	1	x	x
102	Singh		2017		USA		48		F				Poor	Undetectable											1		po			Singh	Y		Y	Y	Y		1	x	x									P2
103	Tan/Leong		2021		Malaysia		7		M	ASD			Poor	Undetectable	5	uM								1	1		po			Tan/Leong	Y		Y		Y		1	x	x										Y
104	Ueki		2022		Japan		11		M	ASD			Poor	Undetectable	0.2	mg/L	1.13636	Normal						1	0		iv			Ueki	Y		Y
105	Valencia		2022		USA		19		M				?	Undetectable											1		iv			Valencia	Y		Y	Y
		0.65625
Total	32	-2019	21	USA	20	≤10	12	M	19	10	7		30	27	:Reported		Reported:	15				7		19	17	iv	11			32	31	8	23	14	20	7	20	21	17	4	5	6	2	11	3	5	8	6	4
		-2018	11		0.625	11-44	10	F	13					24	:Undetect		Normal:	9								po	13
		Median	2019	Other	12					Total neuro-psych	17												g/day			?	8
		Min	1996			≥45	10							vitC MW		176	uM						1	8
														checking									2	2
		2023	2	2019--
		2022	6	21	0.65625									176		g/L	1000000						Other	9
		2021	5											176		mg/L	1000								Azar:no treatment
		2020	2			Min	1.75							0.176		mg/L	1								With other vitamins
		2019	6			Max	74							2		mg/L	11.3636								14
		2018	2
[truncated: 72 more columns]

## Sheet: Other Vitamins & Drugs
Ref	Report	Thiamine	Vit C Dose		Other vitamins and minerals					Other vitamins		Minerals			Other vitamins	No other vitamins		Other vitamin or drug			PAH drugs		Drugs for PAH													After drugs
0		0	g/day		Vitamins																				Yellows indicate primary PH drugs
0		0	0																																Antibiotics not included
																							Diuretics	Ca blocker	iNO	Prostacyclins		PD 5 inhibitors	Endothelin rec ant	PD 3 inhibitors	Unspecified pulmonary vasodilator	Inotropic			Others
76	Abbas	Normal	0												0	1		0		Abbas
77	Abe	Normal	0.15												0	1		0		Abe
78	Azar	0	0	died																Azar	Died		Diuretics					Sildenafil				Inotropic
79	Azar2	0	0												0	1		2		Azar2	2		Diuretics					Tadalafil
80	Benhamed	0	0												0	1		1		Benhamed	1		Diuretics
81	Conte/Weber	Normal	0												0	1		1		Conte/Weber	1		Diuretics
82	Dean/Kim	Normal	0.3		A										1	0		4		Dean/Kim	3				iNO			Sildenafil		Milrinone		Dopamine	Epinephrine	Phenylephrine		was weaned off sildenafil. At one year, he remains asymptomatic with a reassuring echocardiogram.
83	Duvall	Low	0			B1	B12	D		Multivitamin					4	0		4		Duvall
84	Ferreira/Cavalcante	0	1												0	1		0		Ferreira/Cavalcante
85	Frank	0	0					D				Fe			2	0		2		Frank
86	Gayen	0	2					D							1	0		1		Gayen
87	Ghulam	0	1												0	1		2		Ghulam	2		Diuretics						Bosentan						Oral anticoagulants	To confirm that the hypothesis of scurvy was correct, we discontinued bosentan, maintaining only vitamin C implementation. The patient felt progressively better throughout 1-year follow-up
88	Gilmore/Al-Qadi	0	1												0	1		0		Gilmore/Al-Qadi
89	Ichiyanagi	Normal	0.5			B1									1	0		2		Ichiyanagi	1							Tadalafil							Anesthesia	Six weeks later, TTE revealed sustained improvement of PH on vitamin C therapy without tadalafil
90	Kupari	0	1									Fe			1	0		3		Kupari	2					Epoprostenol		Sildenafil							Prednisolon	Sildenafil was discontinued after 3 weeks of administration. A complete reexamination was performed 8 weeks after starting vitamin C (5 weeks off sildenafil). The patient reported normal exercise capacity … Findings at catheterization and echocardiography showed that the pulmonary artery pressure, flow, and resistance were completely normal, as was right-sided heart function.
91	Kurnick	Normal	2												0	1		1		Kurnick	1									Milrinone		Dobutamine	Norepineprine
92	Mehta	Normal	0												0	1		0		Mehta
93	Mertens-case3	“slightly low”	1												0	1		1		Mertens-case3	1			Nifedipine												She self-discontinued her nifedipine after 1 week... A follow-up echocardiogram at 5 months demonstrated near complete resolution of her pulmonary hypertension with vitamin C supplementation alone and she was asymptomatic for any cardiopulmonary symptoms.
94	Nagamatsu/McEvoy	Low	0												0	1		1		Nagamatsu/McEvoy	1			Nifedipine
95	Nariai	Low	0.84			B1 (10 days)									1	0		2		Nariai	1									Milrinone
96	Penn/Marston	0	0							Multivitamin		Fe			2	0		5		Penn/Marston	3		Furosemide			Epoprostenol		Sildenafil				Dopamine	Norepineprine	Dobutamine	Vasopressin	Repeat echocardiogram 6 weeks later demonstrated complete normalization of RV size and function... Sildenafil was discontinued, and she has remained asymptomatic.
97	Petersen	0	0												0	1		0		Petersen															Vasopressor
98	Quinn/Moore/Frank					B1				Multivitamin		Fe	Zn	Se	5	0		7		Quinn/Moore/Frank	2				iNO			Sildenafil
99	Ratanachu a	0	0.15-0.3			B1				Multivitamin?		Fe?			3	0		3		Ratanachu a
99	Ratanachu b	0	0.15-0.3			B1				Multivitamin?		Fe?			3	0		3		Ratanachu b
100	Sakamornchai a	0	0.3					D	Folate	Multivitamin		Fe			4	0		5		Sakamornchai a	1										Pulmonary vasodilator (not specified)	Inotropic				Echocardiogram at 2 months after discharge showed no evidence of PAH and the pulmonary vasodilator could be weaned off.
100	Sakamornchai b	Normal	0.3			B1(1 dose iv)			Folate	Multivitamin		Fe			4	0		5		Sakamornchai b	1										Pulmonary vasodilator (not specified)
101	Shah	Low	1												0	1		0		Shah
102	Singh	0	0												0	1		3		Singh	3					Treprostinil	Epoprostenol	Sildenafil				Inotropic			Vasopressin Steroids	One month after discharge showed normal RV size and function. Sildenafil therapy has been tapered and she remeins asymptomatic.
103	Tan/Leong	0	1												0	1		4		Tan/Leong	4		Diuretic		iNO			Phosphodiesterase 5 inhibitor	Endothelin rec antagonist
104	Ueki	Normal	1									Fe			1	0		1		Ueki
105	Valencia														0	1		4		Valencia	4					Epoprostenol		Sildenafil	Macitentan	Milrinone		Epinephrine
	32			Total	1	7	1	4		7				Total:	14	17	No PAH drugs, no other vitamins:	7		Total:	18			2	3	4	1	10	3	4		7	3	2	6
	31
	Azar died																			No PH Drugs:	13

## Sheet: Symptoms
	Total N=	32
	Symptom	Cases	%
	Dyspnea	22	0.6875
	Edema	17	0.53125
	Fatigue	9	0.28125
	Chest pain	4	0.125
	Petecchiae, ecchymoses	17	0.53125
	Pains in muscles and joints	19	0.59375
	Corkscrew hairs	6	0.1875

## Sheet: Card recovery
Day	Day14	Censored
28	14	0
38	14	0
21	14	0
2	2	1
2	2	1
9	9	1
30	14	0
150	14	0
14	14	1
42	14	0
1	1	1
7	7	1
10	10	1
19	14	0
150	14	0
90	14	0
2	2	1
42	14	0
14	14	1
9	9	1
7	7	1
7	7	1
60	14	0
1	1	1
14	14	1
30	14	0
10	10	1
105	14	0

## Sheet: mPAP
Report	mPAP	time0	mPAP repeat	time1
Ueki	28.6204	0	23.35	0.975
Gilmore/Al-Qadi	32.5	0	11.76	1
Conte/Weber	35	0	0
Mehta	35.55	0	0
Ferreira/Cavalcante	39.21	0	0
Azar2	41	-0.025	0
Singh	41	0	0
Gayen	41	0.025	19.69	0.975
Penn/Marston	41	0.05	26	1
Quinn/Moore/Frank	42	0	21.0076	1
Dean/Kim	43.48	0	13.59	0.975
Kurnick	48	0.025	23.96	0.95
Duvall	45	-0.025	0
Abe	45.92	0	22.13	1.025
Tan/Leong	47.75	-0.025	14	1.025
Kupari	48	0	15	1
Nagamatsu/McEvoy	48	0.05	23.35	1.025
Azar	50	0.025	0
Mertens-case3	50.8	-0.025	0
Frank	51.1416	0	22.1544	0.975
Nariai	53.85	0.025	21.52	1.025
Shah	54.46	-0.025	19	0.975
Sakamornchai a	56.9	0.025	0
Sakamornchai b	56.9	-0.025	0
Ghulam	61.17	0	19.08	1
Benhamed	63	0	19.08	1.025
Valencia	76	0.025	32.5	1
Ichiyanagi	77	-0.025	19	0.95
Abbas	N	0	0
Petersen	N	0	0
Ratanachu a	N	0	0
Ratanachu b	N	0	0
		0.025
N:	28		18	18
	1354.25		366.172

## Sheet: mPAPpoints
Report	mPAP	time
Ueki	28.6204	0
Gilmore/Al-Qadi	32.5	0
Conte/Weber	35	0
Mehta	35.55	0
Ferreira/Cavalcante	39.21	0
Azar2	41	-0.025
Singh	41	0
Gayen	41	0.025
Penn/Marston	41	0.05
Quinn/Moore/Frank	42	0
Dean/Kim	43.48	0
Kurnick	48	0.025
Duvall	45	-0.025
Abe	45.92	0
Tan/Leong	47.75	-0.025
Kupari	48	0
Nagamatsu/McEvoy	48	0.05
Azar	50	0.025
Mertens-case3	50.8	-0.025
Frank	51.1416	0
Nariai	53.85	0.025
Shah	54.46	-0.025
Sakamornchai a	56.9	0.025
Sakamornchai b	56.9	-0.025
Ghulam	61.17	0
Benhamed	63	0
Valencia	76	0.025
Ichiyanagi	77	-0.025
Ueki	23.35	0.975
Gilmore/Al-Qadi	11.76	1
Gayen	19.69	0.975
Penn/Marston	26	1
Quinn/Moore/Frank	21.0076	1
Dean/Kim	13.59	0.975
Kurnick	23.96	0.95
Abe	22.13	1.025
Tan/Leong	14	1.025
Kupari	15	1
Nagamatsu/McEvoy	23.35	1.025
Frank	22.1544	0.975
Nariai	21.52	1.025
Shah	19	0.975
Ghulam	19.08	1
Benhamed	19.08	1.025
Valencia	32.5	1
Ichiyanagi	19	0.95

## Sheet: mPAParrows
Report	mPAP0	time0	mPAP1	time1
Ueki	28.6204	0	23.35	0.975
Gilmore/Al-Qadi	32.5	0	11.76	1
Gayen	41	0.025	19.69	0.975
Penn/Marston	41	0.05	26	1
Quinn/Moore/Frank	42	0	21.0076	1
Dean/Kim	43.48	0	13.59	0.975
Kurnick	48	0.025	23.96	0.95
Abe	45.92	0	22.13	1.025
Tan/Leong	47.75	-0.025	14	1.025
Kupari	48	0	15	1
Nagamatsu/McEvoy	48	0.05	23.35	1.025
Frank	51.1416	0	22.1544	0.975
Nariai	53.85	0.025	21.52	1.025
Shah	54.46	-0.025	19	0.975
Ghulam	61.17	0	19.08	1
Benhamed	63	0	19.08	1.025
Valencia	76	0.025	32.5	1
Ichiyanagi	77	-0.025	19	0.95

## Sheet: Wood units
	Before	After
Raport	PVR0	PVR1	Elevation
Azar	6.7
Azar2	6
Dean/Kim	4.11765
Gayen	8.675	3.95	2.1962
Ichiyanagi	41.1273	4.21818	9.75
Kupari	30	1.34	22.3881
Kurnick	16	4.3	3.72093
Penn/Marston	13.125	1.425	9.21053
Valencia	6.7075

## Sheet: WoodPoints
Raport	Time	PVR
Azar	-0.02	6.7
Azar2	0	6
Dean/Kim	0	4.11765
Gayen	0	8.675
Ichiyanagi	0	41.1273
Kupari	0	30
Kurnick	0	16
Penn/Marston	0	13.125
Valencia	0.02	6.7075
Gayen	0.98	3.95
Ichiyanagi	1	4.21818
Kupari	1.02	1.34
Kurnick	1.02	4.3
Penn/Marston	0.98	1.425

## Sheet: WoodArrows
Raport	PVR0	time0	PVR1	time1
Gayen	8.675	0	3.95	0.98
Ichiyanagi	41.1273	0	4.21818	1.02
Kupari	30	0	1.34	1.02
Kurnick	16	0	4.3	1.02
Penn/Marston	13.125	0	1.425	0.98

[truncated: 18 more sheets: HR_RR_Reference, HR_RR_BP, Benhamed, Frank, Ghulam, Ichiyanagi, Ichiyanagi_2, Ichiyanagi_3, Ichiyanagi_4, Kupari, Kurnick, Nariai, Quinn, Quinn_2, Tan, Laboratory changes, Calculations, WORDS]
